# Supplementary material for: Development of a Rapid Reverse Transcription-Recombinase Polymerase Amplification Couple Nucleic Acid Lateral Flow Method for Detecting Porcine Epidemic Diarrhoea Virus
Source: Biology (Basel). 2022 Jul 6;11(7):1018. doi: 10.3390/biology11071018 (PMC9312133; doi:10.3390/biology11071018)
Supplement: Supplementary file 1 [file biology-11-01018-s001.zip]

Archive with 5 entries (5 files):
- Supplementary Data S1.pdf
- Supplementary Data S2.pdf
- Supplementary Data S3.pdf
- Supplementary Data S4.pdf
- Supplementary Data S5.pdf
